# Supplementary material for: Risk of Acute Anterior Uveitis in Ankylosing Spondylitis According to the Type of Tumor Necrosis Factor-Alpha Inhibitor and History of Uveitis: A Nationwide Population-Based Study
Source: J Clin Med. 2022 Jan 26;11(3):631. doi: 10.3390/jcm11030631 (PMC8836742; doi:10.3390/jcm11030631)
Supplement: Supplementary file 1 [file jcm-11-00631-s001.zip]

Archive with 1 entries (1 files):
- jcm-1568127-supplementary.pdf
